# Supplementary material for: HMGB1 is involved in viral replication and the inflammatory response in coxsackievirus A16-infected 16HBE cells via proteomic analysis and identification
Source: Virol J. 2023 Aug 9;20:178. doi: 10.1186/s12985-023-02150-8 (PMC10410909; doi:10.1186/s12985-023-02150-8)
Supplement: Supplementary file 1 — Additional file 1. List of differentially expressed proteins [file 12985_2023_2150_MOESM1_ESM.xlt]

## Sheet: Differentially expressed protei
Protein	Description	Gene	CV-A16_1	CV-A16_2	CV-A16_3	Con_1	Con_2	Con_3	CV-A16.vs.Con FC	CV-A16.vs.Con Pvalue	CV-A16.vs.Con log2FC	CV-A16.vs.Con UP.DOWN	GO_NUM	GO_Description	KEGG_Description	KEGG_EC	KEGG_ko	COG_Function_Description	COG_Function_Class	COG_Class_Description	IPR_Term
A0A0S2Z3G9	Actinin alpha 4 isoform 1 (Fragment)	ACTN4	16121.1	14140.7	13316.9	22978.3	23313.1	22350.5	0.63487	0.000682999	-0.655466	down	1	Molecular Function:protein binding (GO:0005515)	actinin alpha 1/4	--	ko04510 Focal adhesion ko04520 Adherens junction ko04530 Tight junction ko04670 Leukocyte transendothelial migration ko04810 Regulation of actin cytoskeleton ko05146 Amoebiasis ko05203 Viral carcinogenesis ko05322 Systemic lupus erythematosus	--	--	--	IPR001715 [Calponin homology domain] ; IPR002017 [Spectrin repeat] ; IPR014837 [EF-hand, Ca insensitive]
Q01813	ATP-dependent 6-phosphofructokinase, platelet type	PFKP	14715.9	15407.7	16633	9301.5	9780.7	9495.7	1.63611	0.000466485	0.71027	up	2	Molecular Function:6-phosphofructokinase activity (GO:0003872),Biological Process:glycolytic process (GO:0006096)	6-phosphofructokinase 1	2.7.1.11	ko00010 Glycolysis / Gluconeogenesis ko00030 Pentose phosphate pathway ko00051 Fructose and mannose metabolism ko00052 Galactose metabolism ko01100 Metabolic pathways ko01200 Carbon metabolism ko01230 Biosynthesis of amino acids ko03018 RNA degradation ko04152 AMPK signaling pathway ko05230 Central carbon metabolism in cancer	6-phosphofructokinase	G	Carbohydrate transport and metabolism ;	IPR000023 [Phosphofructokinase domain]
O43175	D-3-phosphoglycerate dehydrogenase	PHGDH	8634.3	9194.9	9481.7	5805.9	6015	5549.9	1.57223	0.000303778	0.652813	up	3	Biological Process:metabolic process (GO:0008152),Molecular Function:NAD binding (GO:0051287),Biological Process:oxidation-reduction process (GO:0055114)	--	--	ko00260 Glycine, serine and threonine metabolism ko01100 Metabolic pathways ko01200 Carbon metabolism ko01230 Biosynthesis of amino acids	Phosphoglycerate dehydrogenase or related dehydrogenase	HR	Coenzyme transport and metabolism ; General function prediction only ;	IPR006139 [D-isomer specific 2-hydroxyacid dehydrogenase, catalytic domain] ; IPR006140 [D-isomer specific 2-hydroxyacid dehydrogenase, NAD-binding domain]
A0A024R9G7	ATPase family, AAA domain containing 2, isoform CRA_c	ATAD2	3107.5	3755.5	3745.1	5755.3	5812.4	5617.4	0.617285	0.000589612	-0.695992	down	2	Molecular Function:protein binding (GO:0005515),Molecular Function:ATP binding (GO:0005524)				ATP-dependent 26S proteasome regulatory subunit	O	Posttranslational modification, protein turnover, chaperones ;	IPR001487 [Bromodomain] ; IPR003959 [ATPase, AAA-type, core]
J3KP58	CAP-Gly domain-containing linker protein 1	CLIP1	277.5	256.3	262.8	171	180.1	173.7	1.51791	0.00018629	0.602088	up	--	--	CAP-Gly domain-containing linker protein 1	--	ko04150 mTOR signaling pathway	--	--	--	IPR000938 [CAP Gly-rich domain] ; IPR032108 [CLIP1, zinc knuckle]
A0A140VJT8	Ribonuclease inhibitor		4666.5	4777.6	4884.4	3231	3224.6	3082.5	1.50224	3.61066e-05	0.587114	up	1	Molecular Function:protein binding (GO:0005515)	ribonuclease inhibitor	--	--	Leucine-rich repeat (LRR) protein	K	Transcription ;	IPR001611 [Leucine-rich repeat]
O43242	26S proteasome non-ATPase regulatory subunit 3	PSMD3	7712.7	8111.8	8274	5347	5238	5174.4	1.52915	9.02173e-05	0.612731	up	4	Cellular Component:proteasome complex (GO:0000502),Molecular Function:protein binding (GO:0005515),Molecular Function:enzyme regulator activity (GO:0030234),Biological Process:regulation of protein catabolic process (GO:0042176)	26S proteasome regulatory subunit N3	--	ko03050 Proteasome ko05169 Epstein-Barr virus infection	--	--	--	IPR000717 [Proteasome component (PCI) domain] ; IPR013586 [26S proteasome regulatory subunit, C-terminal]
P43686	26S proteasome regulatory subunit 6B	PSMC4	6402.2	6985.1	7433.9	4514.7	4473.2	4366.1	1.55917	0.0126573	0.640781	up	1	Molecular Function:ATP binding (GO:0005524)	26S proteasome regulatory subunit T3	--	ko03050 Proteasome ko05169 Epstein-Barr virus infection	ATP-dependent 26S proteasome regulatory subunit	O	Posttranslational modification, protein turnover, chaperones ;	IPR003959 [ATPase, AAA-type, core]
B3KS36	cDNA FLJ35376 fis, clone SKMUS2004044, highly similar to Homo sapiens ribosomal protein L3 (RPL3), transcript variant 2, mRNA		111.9	95.9	82.4	142.8	135.5	158.8	0.663921	0.0110805	-0.590916	down	4	Molecular Function:structural constituent of ribosome (GO:0003735),Cellular Component:intracellular (GO:0005622),Cellular Component:ribosome (GO:0005840),Biological Process:translation (GO:0006412)	large subunit ribosomal protein L3e	--	ko03010 Ribosome	Ribosomal protein L3	J	Translation, ribosomal structure and biogenesis ;	IPR000597 [Ribosomal protein L3]
A0A1U9X8Y4	Chloride intracellular channel protein		3523.7	3931.8	4165.9	2580.2	2559.8	2450.1	1.53113	0.00219104	0.614593	up	1	Molecular Function:protein binding (GO:0005515)	chloride intracellular channel protein 1	--	--	Glutathione S-transferase	O	Posttranslational modification, protein turnover, chaperones ;	IPR004045 [Glutathione S-transferase, N-terminal]
O00232	26S proteasome non-ATPase regulatory subunit 12	PSMD12	3191.7	3632.3	3866.1	2393.9	2318.5	2275.8	1.52974	0.00354964	0.613283	up	1	Molecular Function:protein binding (GO:0005515)	26S proteasome regulatory subunit N5	--	ko03050 Proteasome ko05169 Epstein-Barr virus infection	--	--	--	IPR000717 [Proteasome component (PCI) domain]
A0A024RDR0	High mobility group protein 1	HMGB1	4078.2	3426	3024.4	6027.1	5651.8	5901.8	0.598873	0.00196734	-0.739679	down	--	--	high mobility group protein B1	--	ko03410 Base excision repair ko04140 Autophagy - animal ko04217 Necroptosis	--	--	--	IPR009071 [High mobility group box domain]
P52292	Importin subunit alpha-1	KPNA2	1495.4	2095.6	2192.2	2889.4	2763.1	3026.7	0.666329	0.0139032	-0.585694	down	5	Molecular Function:protein binding (GO:0005515),Cellular Component:nucleus (GO:0005634),Cellular Component:cytoplasm (GO:0005737),Biological Process:protein import into nucleus (GO:0006606),Molecular Function:protein transporter activity (GO:0008565)	importin subunit alpha-2	--	ko05164 Influenza A	--	--	--	IPR000225 [Armadillo] ; IPR002652 [Importin-alpha, importin-beta-binding domain] ; IPR032413 [Atypical Arm repeat]
Q15418	Ribosomal protein S6 kinase alpha-1	RPS6KA1	1419.7	1527.2	1489.9	940.5	996.9	1017.3	1.50161	0.000223529	0.586508	up	4	Molecular Function:protein kinase activity (GO:0004672),Molecular Function:protein serine/threonine kinase activity (GO:0004674),Molecular Function:ATP binding (GO:0005524),Biological Process:protein phosphorylation (GO:0006468)	ribosomal protein S6 kinase alpha-1/2/3/6	2.7.11.1	ko04010 MAPK signaling pathway ko04114 Oocyte meiosis ko04150 mTOR signaling pathway ko04720 Long-term potentiation ko04722 Neurotrophin signaling pathway ko04914 Progesterone-mediated oocyte maturation ko04931 Insulin resistance	Cell division protein FtsN	D	Cell cycle control, cell division, chromosome partitioning ;	IPR000719 [Protein kinase domain] ; IPR017892 [Protein kinase, C-terminal]
O94925	Glutaminase kidney isoform, mitochondrial	GLS	1495.6	1729.8	1667.1	2741.8	2861.3	2806.2	0.581796	0.00011451	-0.781414	down	2	Molecular Function:glutaminase activity (GO:0004359),Biological Process:glutamine metabolic process (GO:0006541)	glutaminase	3.5.1.2	ko00220 Arginine biosynthesis ko00250 Alanine, aspartate and glutamate metabolism ko00471 D-Glutamine and D-glutamate metabolism ko01100 Metabolic pathways ko04724 Glutamatergic synapse ko04727 GABAergic synapse ko04964 Proximal tubule bicarbonate reclamation ko05206 MicroRNAs in cancer ko05230 Central carbon metabolism in cancer	Glutaminase	E	Amino acid transport and metabolism ;	IPR015868 [Glutaminase] ; IPR020683 [Ankyrin repeat-containing domain]
B7Z653	cDNA FLJ61657, highly similar to Band 4.1-like protein 1		735.8	827.2	796.1	354.7	392.8	403.7	2.04925	0.000194357	1.0351	up	3	Cellular Component:cytoskeleton (GO:0005856),Molecular Function:cytoskeletal protein binding (GO:0008092),Biological Process:cortical actin cytoskeleton organization (GO:0030866)	erythrocyte membrane protein band 4.1	--	--	--	--	--	IPR007477 [SAB domain] ; IPR014847 [FERM adjacent (FA)] ; IPR018979 [FERM, N-terminal] ; IPR018980 [FERM, C-terminal PH-like domain] ; IPR019748 [FERM central domain]
A0A140VK93	Adenylate kinase 2, mitochondrial	AK2	2696.1	1837.6	1376.9	3629.2	3540	3271.5	0.566111	0.0197128	-0.820842	down	1	Molecular Function:adenylate kinase activity (GO:0004017)	adenylate kinase	2.7.4.3	ko00230 Purine metabolism ko00730 Thiamine metabolism ko01100 Metabolic pathways	Adenylate kinase or related kinase	F	Nucleotide transport and metabolism ;	IPR007862 [Adenylate kinase, active site lid domain]
B3KUB6	cDNA FLJ39529 fis, clone PUAEN2004067, highly similar to Band 4.1-like protein 1		1692.2	1325.2	1648.3	999.4	1075	951	1.54218	0.010732	0.624968	up	5	Molecular Function:actin binding (GO:0003779),Molecular Function:structural molecule activity (GO:0005198),Cellular Component:cytoskeleton (GO:0005856),Molecular Function:cytoskeletal protein binding (GO:0008092),Biological Process:cortical actin cytoskeleton organization (GO:0030866)	erythrocyte membrane protein band 4.1	--	--	--	--	--	IPR007477 [SAB domain] ; IPR008379 [Band 4.1, C-terminal] ; IPR014847 [FERM adjacent (FA)] ; IPR018980 [FERM, C-terminal PH-like domain] ; IPR019748 [FERM central domain]
Q2VIP3	Polyadenylate-binding protein (Fragment)		37.3	33.5	31.9	56.1	59.8	65.9	0.564906	0.00129283	-0.823916	down	2	Molecular Function:nucleic acid binding (GO:0003676),Molecular Function:RNA binding (GO:0003723)	polyadenylate-binding protein	--	ko03013 RNA transport ko03015 mRNA surveillance pathway ko03018 RNA degradation	RNA recognition motif (RRM) domain	J	Translation, ribosomal structure and biogenesis ;	IPR000504 [RNA recognition motif domain] ; IPR002004 [Polyadenylate-binding protein/Hyperplastic disc protein]
Q96K76	Ubiquitin carboxyl-terminal hydrolase 47	USP47	4056.9	4520.9	4387.4	2839.8	2843.8	2868	1.51611	0.0084665	0.600378	up	2	Biological Process:protein deubiquitination (GO:0016579),Molecular Function:thiol-dependent ubiquitinyl hydrolase activity (GO:0036459)	ubiquitin carboxyl-terminal hydrolase 47	3.4.19.12	--	--	--	--	IPR001394 [Peptidase C19, ubiquitin carboxyl-terminal hydrolase]
E9PGZ1	Caldesmon	CALD1	2704.1	1896.7	2045.1	4062.8	3712.3	3688.7	0.579729	0.00434559	-0.786549	down	--	--	caldesmon	--	ko04270 Vascular smooth muscle contraction	--	--	--	IPR006018 [Caldesmon/lymphocyte specific protein]
Q14444	Caprin-1	CAPRIN1	3864.3	3803.3	4341.3	7015.1	6300	7477.7	0.577551	0.00156459	-0.79198	down	--	--	caprin-1	--	--	--	--	--	IPR022070 [Cytoplasmic activation/proliferation-associated protein-1 C term]
H0YHX9	Nascent polypeptide-associated complex subunit alpha	NACA	618.8	901.9	1321.3	2063.6	1907.3	2245.9	0.457148	0.00764689	-1.12927	down	--	--	nascent polypeptide-associated complex subunit alpha	--	--	--	--	--	IPR002715 [Nascent polypeptide-associated complex NAC domain]
Q9H078	Caseinolytic peptidase B protein homolog	CLPB	792.8	855.3	889.8	1323.1	1261.2	1278.4	0.657027	0.00019939	-0.605974	down	1	Molecular Function:ATP binding (GO:0005524)	ATP-dependent Clp protease ATP-binding subunit ClpB	--	ko04213 Longevity regulating pathway - multiple species	ATP-dependent Clp protease ATP-binding subunit ClpA	O	Posttranslational modification, protein turnover, chaperones ;	IPR003959 [ATPase, AAA-type, core] ; IPR019489 [Clp ATPase, C-terminal] ; IPR020683 [Ankyrin repeat-containing domain]
Q8WXA9	Splicing regulatory glutamine/lysine-rich protein 1	SREK1	181.7	202.4	175.2	331.6	292.8	331.5	0.585103	0.000986717	-0.773237	down	1	Molecular Function:nucleic acid binding (GO:0003676)	splicing factor, arginine/serine-rich 12	--	--	RNA recognition motif (RRM) domain	J	Translation, ribosomal structure and biogenesis ;	IPR000504 [RNA recognition motif domain]
Q8WVJ2	NudC domain-containing protein 2	NUDCD2	2006.5	2174.1	2312.9	1459.5	1449.2	1393.5	1.50934	0.00130291	0.593922	up	--	--	--	--	--	--	--	--	IPR007052 [CS domain]
A0A0C4DFL7	Lanosterol 14-alpha demethylase	CYP51A1	1840.8	2359.5	1917.4	3259.6	3346.6	3279.6	0.618837	0.00155416	-0.692368	down	3	Molecular Function:iron ion binding (GO:0005506),Molecular Function:heme binding (GO:0020037),Biological Process:oxidation-reduction process (GO:0055114)	sterol 14-demethylase	1.14.13.70	ko00100 Steroid biosynthesis ko01100 Metabolic pathways	Cytochrome P450	QV	Secondary metabolites biosynthesis, transport and catabolism ; Defense mechanisms ;	IPR001128 [Cytochrome P450]
H0YHG0	Uncharacterized protein (Fragment)		1994.4	1567.5	1595.4	2826.6	2624.1	2669	0.635159	0.00282143	-0.65481	down	--	--	DnaJ homolog subfamily C member 14	--	--	DnaJ-class molecular chaperone with C-terminal Zn finger domain	O	Posttranslational modification, protein turnover, chaperones ;	IPR001623 [DnaJ domain] ; IPR003034 [SAP domain] ; IPR032843 [Cleavage inducing molecular chaperone, Jiv]
P17275	Transcription factor jun-B	JUNB	1755	1573	1703	3019.7	2914.6	2939.8	0.566931	3.39187e-05	-0.818756	down	1	Molecular Function:sequence-specific DNA binding (GO:0043565)	transcription factor jun-B	--	ko04380 Osteoclast differentiation ko04668 TNF signaling pathway	--	--	--	IPR004827 [Basic-leucine zipper domain] ; IPR005643 [Jun-like transcription factor]
O00487	26S proteasome non-ATPase regulatory subunit 14	PSMD14	2110.8	2430	2409.9	1546.7	1550.3	1482.1	1.51792	0.00170061	0.602094	up	1	Molecular Function:protein binding (GO:0005515)	26S proteasome regulatory subunit N11	--	ko03050 Proteasome ko05169 Epstein-Barr virus infection	Proteasome lid subunit RPN8/RPN11, contains Jab1/MPN domain metalloenzyme (JAMM) motif	O	Posttranslational modification, protein turnover, chaperones ;	IPR000555 [JAB1/MPN/MOV34 metalloenzyme domain] ; IPR024969 [Rpn11/EIF3F, C-terminal]
Q68D38	Glutaminase (Fragment)	DKFZp686O15119	491.4	617.1	578.9	937.6	957.6	953.5	0.59234	0.000507373	-0.755502	down	2	Molecular Function:glutaminase activity (GO:0004359),Biological Process:glutamine metabolic process (GO:0006541)	glutaminase	3.5.1.2	ko00220 Arginine biosynthesis ko00250 Alanine, aspartate and glutamate metabolism ko00471 D-Glutamine and D-glutamate metabolism ko01100 Metabolic pathways ko04724 Glutamatergic synapse ko04727 GABAergic synapse ko04964 Proximal tubule bicarbonate reclamation ko05206 MicroRNAs in cancer ko05230 Central carbon metabolism in cancer	Glutaminase	E	Amino acid transport and metabolism ;	IPR015868 [Glutaminase]
Q9NRZ9	Lymphoid-specific helicase	HELLS	1631.3	1879.1	1777.4	2794.9	2696	2963.2	0.625472	0.000573374	-0.676984	down	1	Molecular Function:ATP binding (GO:0005524)	ATP-dependent DNA helicase	--	--	Uncharacterized conserved protein, contains Zn finger domain	S	Function unknown ;	IPR000330 [SNF2-related, N-terminal domain] ; IPR001650 [Helicase, C-terminal]
A0A7I2YQL2	Transcription factor BTF3	BTF3	128	109.6	117.3	324.8	289.1	335.2	0.373933	0.000187305	-1.41915	down	--	--	nascent polypeptide-associated complex subunit beta	--		--	--	--	IPR002715 [Nascent polypeptide-associated complex NAC domain]
P29966	Myristoylated alanine-rich C-kinase substrate	MARCKS	938	796.6	854.2	1437.6	1374.9	1294.6	0.630323	0.00096865	-0.665837	down	1	Molecular Function:calmodulin binding (GO:0005516)	myristoylated alanine-rich C-kinase substrate	--	ko04666 Fc gamma R-mediated phagocytosis ko05206 MicroRNAs in cancer	--	--	--	IPR002101 [Myristoylated alanine-rich C-kinase substrate MARCKS]
B2R6M5	Tissue factor		354.7	388.3	372.7	669	691.9	661.5	0.551671	2.24507e-05	-0.858119	down	1	Molecular Function:protein binding (GO:0005515)	coagulation factor III (tissue factor)	--	ko04610 Complement and coagulation cascades ko04933 AGE-RAGE signaling pathway in diabetic complications	--	--	--	IPR003961 [Fibronectin type III] ; IPR015373 [Interferon/interleukin receptor domain]
Q59FR8	Galectin (Fragment)		1859.5	1313.3	1262.2	2392.6	2386	2204.3	0.635123	0.0133888	-0.654892	down	1	Molecular Function:carbohydrate binding (GO:0030246)	galectin-3	--	--	WGR domain, predicted DNA-binding domain in MolR	K	Transcription ;	IPR001079 [Galectin, carbohydrate recognition domain]
Q5JTJ3	Cytochrome c oxidase assembly factor 6 homolog	COA6	927.2	627.9	521.2	1441.1	1402.7	1317.1	0.499003	0.00541775	-1.00288	down	2	Molecular Function:cytochrome-c oxidase activity (GO:0004129),Cellular Component:mitochondrion (GO:0005739)	cytochrome c oxidase assembly factor 6	--	--	--	--	--	IPR003213 [Cytochrome c oxidase, subunit VIb]
Q6IAV3	Eukaryotic translation initiation factor 1, isoform CRA_a	SUI1	1195.3	951	862.5	1552.6	1559.1	1472.4	0.656356	0.00707679	-0.60745	down	2	Molecular Function:translation initiation factor activity (GO:0003743),Biological Process:translational initiation (GO:0006413)	translation initiation factor 1	--	ko03013 RNA transport	Translation initiation factor 1 (eIF-1/SUI1)	J	Translation, ribosomal structure and biogenesis ;	IPR001950 [SUI1 domain]
O43324	Eukaryotic translation elongation factor 1 epsilon-1	EEF1E1	2070.1	2246.4	2436	1492.6	1395.8	1419.9	1.56732	0.00174746	0.648303	up	--	--	eukaryotic translation elongation factor 1 epsilon-1	--	--	Glutathione S-transferase	O	Posttranslational modification, protein turnover, chaperones ;	IPR004046 [Glutathione S-transferase, C-terminal]
H7C3C4	Anion exchange protein (Fragment)	SLC4A7	478.5	460.1	547.2	914.2	937.5	928.3	0.53446	9.44781e-05	-0.903845	down	3	Biological Process:anion transport (GO:0006820),Molecular Function:anion transmembrane transporter activity (GO:0008509),Cellular Component:integral component of membrane (GO:0016021)	solute carrier family 4 (sodium bicarbonate cotransporter), member 7	--	--	--	--	--	IPR011531 [Bicarbonate transporter, C-terminal] ; IPR013769 [Band 3 cytoplasmic domain]
D6REB4	Polyadenylate-binding protein-interacting protein 1	PAIP1	57.3	49.6	50.5	100.2	83.7	79.6	0.597343	0.00633736	-0.743367	down	2	Molecular Function:RNA binding (GO:0003723),Molecular Function:protein binding (GO:0005515)	polyadenylate-binding protein-interacting protein 1	--	ko03013 RNA transport	--	--	--	IPR003890 [MIF4G-like, type 3] ; IPR009818 [Ataxin-2, C-terminal]
A0A0S2Z3D0	Carbonic anhydrase (Fragment)	CA9	1122.2	1388.7	1131.5	772.3	805.6	770.5	1.55101	0.0366838	0.633211	up	--	--	carbonic anhydrase	4.2.1.1	ko00910 Nitrogen metabolism	Carbonic anhydrase	P	Inorganic ion transport and metabolism ;	IPR001148 [Alpha carbonic anhydrase]
Q9HC85	Metastasis related protein (Fragment)	MB2	2037.4	2959.9	2531.3	1063.8	1115.8	1140.6	2.26751	0.0334543	1.18111	up	--	--	--	--	--	--	--	--	--
Q8WVX9	Fatty acyl-CoA reductase 1	FAR1	990.9	1086.1	1056.1	1726.1	1741.5	1726.5	0.603204	1.77024e-05	-0.729283	down	--	--	alcohol-forming fatty acyl-CoA reductase	1.2.1.84	ko04146 Peroxisome	Thioester reductase domain of alpha aminoadipate reductase Lys2 and NRPSs	Q	Secondary metabolites biosynthesis, transport and catabolism ;	IPR013120 [Male sterility, NAD-binding] ; IPR033640 [Fatty acyl-CoA reductase, C-terminal]
J3KQN4	60S ribosomal protein L36a	RPL36A	352.2	388.2	371.1	726.2	680.3	953.2	0.471034	0.0370006	-1.0861	down	4	Molecular Function:structural constituent of ribosome (GO:0003735),Cellular Component:intracellular (GO:0005622),Cellular Component:ribosome (GO:0005840),Biological Process:translation (GO:0006412)	large subunit ribosomal protein L44e	--	ko03010 Ribosome	Ribosomal protein L44E	J	Translation, ribosomal structure and biogenesis ;	IPR000552 [Ribosomal protein L44e]
Q9Y2V2	Calcium-regulated heat-stable protein 1	CARHSP1	1042.4	1261.5	1266.3	692.4	687.1	648.2	1.76071	0.00238775	0.816161	up	1	Molecular Function:DNA binding (GO:0003677)	--	--	--	Cold shock protein, CspA family	K	Transcription ;	IPR002059 [Cold-shock protein, DNA-binding]
Q969Q0	60S ribosomal protein L36a-like	RPL36AL	155.8	191.6	222.7	341.7	332.3	453.1	0.505811	0.0128106	-0.983329	down	4	Molecular Function:structural constituent of ribosome (GO:0003735),Cellular Component:intracellular (GO:0005622),Cellular Component:ribosome (GO:0005840),Biological Process:translation (GO:0006412)	large subunit ribosomal protein L44e	--	ko03010 Ribosome	Ribosomal protein L44E	J	Translation, ribosomal structure and biogenesis ;	IPR000552 [Ribosomal protein L44e]
A0A087WTB8	Ubiquitin carboxyl-terminal hydrolase	UCHL3	869.7	962.2	973.3	643.8	624.1	544.5	1.54778	0.0017786	0.630202	up	3	Molecular Function:thiol-dependent ubiquitin-specific protease activity (GO:0004843),Cellular Component:intracellular (GO:0005622),Biological Process:ubiquitin-dependent protein catabolic process (GO:0006511)	ubiquitin carboxyl-terminal hydrolase L3	3.4.19.12	--	--	--	--	IPR001578 [Peptidase C12, ubiquitin carboxyl-terminal hydrolase]
O60869	Endothelial differentiation-related factor 1	EDF1	1530.1	1178.6	1194.3	2341.1	2127.2	2370	0.570756	0.00208156	-0.809054	down	1	Molecular Function:sequence-specific DNA binding (GO:0043565)	putative transcription factor	--	--	Archaeal ribosome-binding protein aMBF1, putative translation factor, contains Zn-ribbon and HTH domains	J	Translation, ribosomal structure and biogenesis ;	IPR001387 [Cro/C1-type helix-turn-helix domain] ; IPR013729 [Multiprotein bridging factor 1, N-terminal]
Q9Y6H1	Coiled-coil-helix-coiled-coil-helix domain-containing protein 2	CHCHD2	968.4	676.9	646.9	1250.9	1283.9	1179.6	0.617112	0.0114367	-0.696396	down	--	--	--	--	--	--	--	--	IPR010625 [CHCH]
Q8WUD4	Coiled-coil domain-containing protein 12	CCDC12	882.4	689	584.3	1128.8	1122.1	1162	0.631633	0.0384694	-0.662842	down	--	--	coiled-coil domain-containing protein 12	--	ko03040 Spliceosome	--	--	--	IPR013169 [mRNA splicing factor, Cwf18]
P25815	Protein S100-P	S100P	703.3	695.6	831.7	508.3	457.8	476.7	1.54602	0.00485456	0.62856	up	--	--	--	--	--	--	--	--	IPR013787 [S100/CaBP-9k-type, calcium binding, subdomain]
O96017	Serine/threonine-protein kinase Chk2	CHEK2	434.8	459.6	436.4	283.4	289.9	274.5	1.56971	6.18698e-05	0.650498	up	4	Molecular Function:protein kinase activity (GO:0004672),Molecular Function:protein binding (GO:0005515),Molecular Function:ATP binding (GO:0005524),Biological Process:protein phosphorylation (GO:0006468)	serine/threonine-protein kinase Chk2	2.7.11.1	ko04110 Cell cycle ko04115 p53 signaling pathway ko04218 Cellular senescence ko05166 HTLV-I infection	PASTA domain, binds beta-lactams	M	Cell wall/membrane/envelope biogenesis ;	IPR000253 [Forkhead-associated (FHA) domain] ; IPR000719 [Protein kinase domain]
P61956	Small ubiquitin-related modifier 2	SUMO2	976.6	807.9	787.2	1473	1354.5	1282	0.625794	0.00331395	-0.676241	down	--	--	small ubiquitin-related modifier	--	ko03013 RNA transport ko05418 Fluid shear stress and atherosclerosis	--	--	--	IPR022617 [Rad60/SUMO-like domain]
B3KMB8	cDNA FLJ10654 fis, clone NT2RP2005901, highly similar to FAST kinase domains-containing protein 2		680.7	768.4	756.5	1092.3	1170.1	1168.3	0.642901	0.000406738	-0.637332	down	1	Molecular Function:protein kinase activity (GO:0004672)	FAST kinase domain-containing protein 2	--	--	--	--	--	IPR010622 [FAST kinase leucine-rich] ; IPR013579 [FAST kinase-like protein, subdomain 2] ; IPR013584 [RAP domain]
O60502	Protein O-GlcNAcase	OGA	980.2	1212.6	1205.9	701.5	733.4	669.5	1.61504	0.0053596	0.691574	up	--	--	--	--	ko04931 Insulin resistance	N-acetyl-beta-hexosaminidase	G	Carbohydrate transport and metabolism ;	IPR011496 [Beta-N-acetylglucosaminidase]
Q8NHH9	Atlastin-2	ATL2	291.5	352.8	335.8	508.3	527.6	474.9	0.648729	0.00177488	-0.624312	down	2	Molecular Function:GTPase activity (GO:0003924),Molecular Function:GTP binding (GO:0005525)	atlastin	3.6.5.-	--	--	--	--	IPR003191 [Guanylate-binding protein, C-terminal] ; IPR015894 [Guanylate-binding protein, N-terminal]
A0A0F7G8J1	Plasminogen	PLG	1623.5	2021.3	1597.3	1148	1116.5	1154.1	1.53341	0.0464318	0.616739	up	2	Molecular Function:serine-type endopeptidase activity (GO:0004252),Biological Process:proteolysis (GO:0006508)	plasminogen	3.4.21.7	ko04080 Neuroactive ligand-receptor interaction ko04610 Complement and coagulation cascades ko05150 Staphylococcus aureus infection ko05164 Influenza A	Secreted trypsin-like serine protease	O	Posttranslational modification, protein turnover, chaperones ;	IPR000001 [Kringle] ; IPR001254 [Serine proteases, trypsin domain] ; IPR003609 [PAN/Apple domain]
Q9HD51	Uncharacterized gastric protein YC12P (Fragment)		420.4	450.8	406.7	256.5	292.4	281.7	1.53853	0.000895345	0.621549	up	--	--	seryl-tRNA synthetase	6.1.1.11	ko00970 Aminoacyl-tRNA biosynthesis	Seryl-tRNA synthetase	J	Translation, ribosomal structure and biogenesis ;	--
O00483	Cytochrome c oxidase subunit NDUFA4	NDUFA4	1862.8	1677.2	1675.9	3958.5	3913.5	3699.9	0.450738	3.06182e-05	-1.14964	down	--	--	NADH dehydrogenase (ubiquinone) 1 alpha subcomplex subunit 4	--	ko00190 Oxidative phosphorylation ko01100 Metabolic pathways ko04723 Retrograde endocannabinoid signaling ko04932 Non-alcoholic fatty liver disease (NAFLD) ko05010 Alzheimer's disease ko05012 Parkinson's disease ko05016 Huntington's disease	--	--	--	IPR010530 [NADH-ubiquinone reductase complex 1 MLRQ subunit]
Q6LEU8	SPINT2 protein (Fragment)	SPINT2	630	621.8	641.4	962.4	1064.6	1002.8	0.62486	0.000233995	-0.678396	down	1	Molecular Function:serine-type endopeptidase inhibitor activity (GO:0004867)	--	--	--	--	--	--	IPR002223 [Pancreatic trypsin inhibitor Kunitz domain]
P61254	60S ribosomal protein L26	RPL26	420.3	451.1	321	588.7	566.8	792.1	0.612241	0.0369801	-0.707829	down	3	Molecular Function:structural constituent of ribosome (GO:0003735),Biological Process:translation (GO:0006412),Cellular Component:large ribosomal subunit (GO:0015934)	large subunit ribosomal protein L26e	--	ko03010 Ribosome	Ribosomal protein L24	J	Translation, ribosomal structure and biogenesis ;	IPR005756 [Ribosomal protein L26/L24P, eukaryotic/archaeal] ; IPR005824 [KOW]
Q7Z637	PTPN18 protein		29.8	26	35.5	50.2	44	43.7	0.662074	0.011127	-0.594936	down	2	Molecular Function:protein tyrosine phosphatase activity (GO:0004725),Biological Process:protein dephosphorylation (GO:0006470)	tyrosine-protein phosphatase non-receptor type 12/18/22	3.1.3.48	--	Protein tyrosine phosphatase	T	Signal transduction mechanisms ;	IPR000242 [PTP type protein phosphatase]
Q9Y3C1	Nucleolar protein 16	NOP16	580.4	610	600.3	953.7	971	950	0.622917	4.85441e-06	-0.682888	down	--	--	--	--	--	--	--	--	IPR019002 [Ribosome biogenesis protein Nop16]
B4DHW9	4-phosphopantetheine phosphatase		868.3	847.1	946.7	574.8	581.2	601.5	1.51471	0.000652652	0.59904	up	3	Molecular Function:pantothenate kinase activity (GO:0004594),Molecular Function:ATP binding (GO:0005524),Biological Process:coenzyme A biosynthetic process (GO:0015937)	type II pantothenate kinase	2.7.1.33	ko00770 Pantothenate and CoA biosynthesis ko01100 Metabolic pathways	Uncharacterized conserved protein, contains ATP-grasp and redox domains	S	Function unknown ;	IPR002791 [Domain of unknown function DUF89] ; IPR004567 [Type II pantothenate kinase]
K7EQJ5	40S ribosomal protein S15	RPS15	530.7	432.9	388	776.9	694.9	824.3	0.58865	0.00511448	-0.764517	down	3	Molecular Function:structural constituent of ribosome (GO:0003735),Cellular Component:ribosome (GO:0005840),Biological Process:translation (GO:0006412)	small subunit ribosomal protein S15e	--	ko03010 Ribosome	Ribosomal protein S19	J	Translation, ribosomal structure and biogenesis ;	IPR002222 [Ribosomal protein S19/S15]
V9HWE1	Vimentin	HEL113	182.5	256.3	224.3	128.3	131	149.7	1.62127	0.0194181	0.697126	up	2	Molecular Function:structural molecule activity (GO:0005198),Cellular Component:intermediate filament (GO:0005882)	vimentin	--	ko05169 Epstein-Barr virus infection ko05206 MicroRNAs in cancer	--	--	--	IPR001664 [Intermediate filament protein] ; IPR006821 [Intermediate filament head, DNA-binding domain]
Q86TS9	39S ribosomal protein L52, mitochondrial	MRPL52	91.5	100.6	89.2	143.1	151.8	144.2	0.640629	0.00028727	-0.64244	down	--	--	large subunit ribosomal protein L52	--	--	--	--	--	--
Q9ULF5	Zinc transporter ZIP10	SLC39A10	454.7	405.8	413	693.8	735.6	658.1	0.61006	0.000558561	-0.712977	down	4	Cellular Component:membrane (GO:0016020),Biological Process:metal ion transport (GO:0030001),Molecular Function:metal ion transmembrane transporter activity (GO:0046873),Biological Process:transmembrane transport (GO:0055085)	solute carrier family 39 (zinc transporter), member 10	--	--	Zinc transporter ZupT	P	Inorganic ion transport and metabolism ;	IPR003689 [Zinc/iron permease]
D9ZGG2	Vitronectin	VTN	815.2	1091.3	916.2	496.8	464.4	510.5	1.91799	0.00531065	0.939592	up	3	Molecular Function:scavenger receptor activity (GO:0005044),Biological Process:immune response (GO:0006955),Molecular Function:polysaccharide binding (GO:0030247)	vitronectin	--	ko04151 PI3K-Akt signaling pathway ko04510 Focal adhesion ko04512 ECM-receptor interaction ko04610 Complement and coagulation cascades ko05165 Human papillomavirus infection ko05205 Proteoglycans in cancer	--	--	--	IPR001212 [Somatomedin B domain] ; IPR018487 [Hemopexin-like repeats]
Q16877	6-phosphofructo-2-kinase/fructose-2,6-bisphosphatase 4	PFKFB4	591.6	727.4	677.6	397.7	444.8	439.8	1.55705	0.00493496	0.638812	up	3	Molecular Function:6-phosphofructo-2-kinase activity (GO:0003873),Molecular Function:ATP binding (GO:0005524),Biological Process:fructose metabolic process (GO:0006000)	--	--	ko00051 Fructose and mannose metabolism ko04152 AMPK signaling pathway	Shikimate kinase	E	Amino acid transport and metabolism ;	IPR013078 [Histidine phosphatase superfamily, clade-1] ; IPR013079 [6-phosphofructo-2-kinase]
H3BP35	Diphosphomevalonate decarboxylase (Fragment)	MVD	786.1	746.2	711	509.5	495.9	483.6	1.50658	0.000394113	0.591279	up	--	--	diphosphomevalonate decarboxylase	4.1.1.33	ko00900 Terpenoid backbone biosynthesis ko01100 Metabolic pathways	Mevalonate pyrophosphate decarboxylase	I	Lipid transport and metabolism ;	--
Q8N5G0	Small integral membrane protein 20	SMIM20	361.9	371.6	393.1	607.2	596.8	572	0.634347	0.00010007	-0.656656	down	--	--	--	--	--	--	--	--	IPR027917 [Protein of unknown function DUF4538]
Q5VTU8	ATP synthase subunit epsilon-like protein, mitochondrial	ATP5F1EP2	677.5	732.3	647	1071.4	1134.6	1034.7	0.634678	0.000505133	-0.655904	down	1	Biological Process:ATP synthesis coupled proton transport (GO:0015986)	F-type H+-transporting ATPase subunit epsilon	--	ko00190 Oxidative phosphorylation ko01100 Metabolic pathways ko05010 Alzheimer's disease ko05012 Parkinson's disease ko05016 Huntington's disease	--	--	--	IPR006721 [ATP synthase, F1 complex, epsilon subunit, mitochondrial]
A0A1W2PP11	Presenilins-associated rhomboid-like protein, mitochondrial	PARL	325.9	410.4	381.4	593	543.5	596.5	0.644951	0.00243146	-0.632739	down	2	Molecular Function:serine-type endopeptidase activity (GO:0004252),Cellular Component:integral component of membrane (GO:0016021)	rhomboid-like protein	3.4.21.105	--	Membrane associated serine protease, rhomboid family	O	Posttranslational modification, protein turnover, chaperones ;	IPR022764 [Peptidase S54, rhomboid domain]
B0QYF8	Myoglobin (Fragment)	MB	232.7	248.9	256.8	147.5	130.4	152.6	1.71521	0.000463639	0.778389	up	2	Molecular Function:oxygen binding (GO:0019825),Molecular Function:heme binding (GO:0020037)	myoglobin	--	--	--	--	--	IPR000971 [Globin]
F8VYZ3	Serine dehydratase-like (Fragment)	SDSL	601.8	624.7	769.3	406.8	439.3	432	1.56154	0.0109551	0.642966	up	--	--	--	--	ko00260 Glycine, serine and threonine metabolism ko00270 Cysteine and methionine metabolism ko00290 Valine, leucine and isoleucine biosynthesis ko01100 Metabolic pathways ko01200 Carbon metabolism ko01230 Biosynthesis of amino acids	Threonine dehydratase	E	Amino acid transport and metabolism ;	IPR001926 [Tryptophan synthase beta subunit-like PLP-dependent enzyme]
Q9P0C6	HSPC255 (Fragment)		62.4	55.9	72.8	104.4	95	116.2	0.605513	0.00618077	-0.723769	down	--	--	thousand and one amino acid protein kinase	2.7.11.1	ko04010 MAPK signaling pathway	--	--	--	--
A0A024R5J6	Coiled-coil-helix-coiled-coil-helix domain containing 8, isoform CRA_a	CHCHD8	572.8	439.2	379.6	923.8	965	831.4	0.51158	0.0031019	-0.966968	down	--	--	cytochrome c oxidase assembly factor 4	--	--	--	--	--	--
B5MBW9	Coiled-coil-helix-coiled-coil-helix domain-containing protein 10, mitochondrial	CHCHD10	463.8	276.8	236.7	683.2	691.6	604.3	0.49381	0.0113818	-1.01797	down	--	--	--	--	--	--	--	--	IPR010625 [CHCH]
Q9Y426	C2 domain-containing protein 2	C2CD2	20.6	28.3	27.9	43	39.6	39.1	0.63106	0.00580273	-0.664151	down	1	Molecular Function:protein binding (GO:0005515)	--	--	--	--	--	--	IPR000008 [C2 domain]
Q5T178	Cyclin-dependent kinases regulatory subunit	CKS1B	472.6	478.8	472.9	1126.5	1032	1212.9	0.422465	0.00635382	-1.24309	down	2	Biological Process:cell cycle (GO:0007049),Molecular Function:cyclin-dependent protein serine/threonine kinase regulator activity (GO:0016538)	cyclin-dependent kinase regulatory subunit CKS1	--	ko05200 Pathways in cancer ko05222 Small cell lung cancer	--	--	--	IPR000789 [Cyclin-dependent kinase, regulatory subunit]
Q99808	Equilibrative nucleoside transporter 1	SLC29A1	589.7	667.9	612.3	1054.8	1068.9	1047.9	0.589576	5.54212e-05	-0.76225	down	3	Molecular Function:nucleoside transmembrane transporter activity (GO:0005337),Biological Process:transport (GO:0006810),Cellular Component:integral component of membrane (GO:0016021)	solute carrier family 29 (equilibrative nucleoside transporter), member 1/2/3	--	--	--	--	--	IPR002259 [Equilibrative nucleoside transporter]
Q9BX95	Sphingosine-1-phosphate phosphatase 1	SGPP1	163.1	192.9	162.2	279.7	273	265.4	0.633419	0.000784759	-0.658768	down	--	--	sphingosine-1-phosphate phosphatase 1	3.1.3.-	ko00600 Sphingolipid metabolism ko04071 Sphingolipid signaling pathway	Membrane-associated phospholipid phosphatase	I	Lipid transport and metabolism ;	IPR000326 [Phosphatidic acid phosphatase type 2/haloperoxidase]
O15091	Mitochondrial ribonuclease P catalytic subunit	PRORP	363.6	400.7	361.4	699.9	735.5	743.8	0.516566	4.57923e-05	-0.952976	down	--	--	mitochondrial ribonuclease P protein 3	--	--	--	--	--	IPR031595 [Protein-only RNase P, C-terminal]
Q9BXS6	Nucleolar and spindle-associated protein 1	NUSAP1	268.5	306	293.3	438.2	464.2	415.5	0.658472	0.00110037	-0.602806	down	5	Biological Process:microtubule cytoskeleton organization (GO:0000226),Biological Process:mitotic cytokinesis (GO:0000281),Cellular Component:spindle (GO:0005819),Cellular Component:microtubule (GO:0005874),Biological Process:establishment of mitotic spindle localization (GO:0040001)	--	--	--	--	--	--	IPR026756 [Nucleolar and spindle-associated protein 1]
G3XAN8	Mitochondrial import inner membrane translocase subunit	TIMM8B	243.9	262.1	268.7	464.7	480	444.5	0.557659	8.57944e-05	-0.842545	down	--	--	mitochondrial import inner membrane translocase subunit TIM8	--	--	--	--	--	IPR004217 [Tim10/DDP family zinc finger]
A0PJ74	TIMM17A protein (Fragment)	TIMM17A	189.3	254	273.6	544.7	524	526.5	0.449411	0.000370129	-1.15389	down	--	--	mitochondrial import inner membrane translocase subunit TIM17	--	--	--	--	--	IPR003397 [Mitochondrial inner membrane translocase subunit Tim17/Tim22/Tim23/peroxisomal protein PMP24]
D3YTC9	Ankyrin repeat domain-containing protein 54	ANKRD54	184.4	199.1	199.8	129	131.1	120.1	1.53419	0.000362593	0.61748	up	--	--	ankyrin repeat domain-containing protein 54	--	--	Ankyrin repeat	T	Signal transduction mechanisms ;	--
A4D1P0	Aldo_ket_red domain-containing protein	LOC402299	248.2	288.1	308.3	155.1	150.1	167.9	1.78525	0.00255767	0.836123	up	--	--	--	--	--	Aldo/keto reductase, related to diketogulonate reductase	Q	Secondary metabolites biosynthesis, transport and catabolism ;	IPR023210 [NADP-dependent oxidoreductase domain]
A0A024R0W3	Solute carrier family 38, member 2, isoform CRA_b	SLC38A2	99.7	92.5	94.9	229.1	241.6	222.1	0.414405	2.42419e-05	-1.27089	down	--	--	solute carrier family 38 (sodium-coupled neutral amino acid transporter), member 2	--	ko04724 Glutamatergic synapse ko04727 GABAergic synapse ko04974 Protein digestion and absorption	--	--	--	IPR013057 [Amino acid transporter, transmembrane domain]
Q6P161	39S ribosomal protein L54, mitochondrial	MRPL54	161.2	185.7	179.8	374.7	384.9	408.6	0.450865	6.77009e-05	-1.14923	down	--	--	large subunit ribosomal protein L54	--	--	--	--	--	IPR013870 [Ribosomal protein L37, mitochondrial]
C9J9P8	NEDD8-conjugating enzyme UBE2F (Fragment)	UBE2F	202.5	220.1	210.1	129	141.1	133.9	1.56609	0.000249801	0.647166	up	--	--	ubiquitin-conjugating enzyme E2 F	2.3.2.23	ko04120 Ubiquitin mediated proteolysis	Ubiquitin-protein ligase	O	Posttranslational modification, protein turnover, chaperones ;	IPR000608 [Ubiquitin-conjugating enzyme E2]
A0A3B3IUC0	Integral membrane protein 2	ITM2B	616.5	497.7	421.7	806	784.4	794.6	0.643983	0.0364624	-0.634905	down	--	--	integral membrane protein 2B	--	--	--	--	--	IPR007084 [BRICHOS domain]
Q96MT1	RING finger protein 145	RNF145	121.3	136.9	150	230.9	225.4	211.1	0.611627	0.0010567	-0.709276	down	2	Molecular Function:protein binding (GO:0005515),Molecular Function:zinc ion binding (GO:0008270)	--	--	--	--	--	--	IPR001841 [Zinc finger, RING-type] ; IPR025754 [TRC8 N-terminal domain]
Q9H617	Transmembrane protein 164	TMEM164	111.6	148.3	143.5	228.6	210.5	210.8	0.620711	0.00318648	-0.688007	down	--	--	--	--	--	--	--	--	IPR026508 [Transmembrane protein 164]
A0A669KB35	C-Jun-amino-terminal kinase-interacting protein 3	MAPK8IP3	207.3	159.3	177	112.6	130.4	114.8	1.51928	0.0148115	0.603392	up	--	--	mitogen-activated protein kinase 8 interacting protein 3	--	ko04010 MAPK signaling pathway	--	--	--	IPR019143 [JNK/Rab-associated protein-1, N-terminal] ; IPR032486 [JNK-interacting protein, leucine zipper II]
Q96HB5	Coiled-coil domain-containing protein 120	CCDC120	343.5	385	319.5	194.8	198.4	190.2	1.79637	0.0138565	0.845081	up	--	--	--	--	--	--	--	--	IPR021774 [Protein of unknown function DUF3338]
Q14061	Cytochrome c oxidase copper chaperone	COX17	347.4	312.4	231.8	657.1	689.3	628.1	0.451557	0.000722352	-1.14702	down	4	Molecular Function:copper ion binding (GO:0005507),Cellular Component:mitochondrial intermembrane space (GO:0005758),Biological Process:copper ion transport (GO:0006825),Molecular Function:copper chaperone activity (GO:0016531)	cytochrome c oxidase assembly protein subunit 17	--	ko00190 Oxidative phosphorylation ko01100 Metabolic pathways	--	--	--	IPR007745 [Cytochrome c oxidase copper chaperone]
Q9UK76	Jupiter microtubule associated homolog 1	JPT1	198.7	160.3	135.3	266.3	257.6	232.7	0.653317	0.0141226	-0.614144	down	--	--	--	--	--	--	--	--	IPR033335 [Microtubule-associated protein Jupiter/Hematological and neurological expressed 1]
P03973	Antileukoproteinase	SLPI	428.4	340.9	298.9	232.4	220.4	211.2	1.60873	0.0251845	0.685927	up	2	Cellular Component:extracellular region (GO:0005576),Molecular Function:peptidase inhibitor activity (GO:0030414)	--	--	--	--	--	--	IPR008197 [WAP-type 'four-disulfide core' domain]
H7C454	Mitochondrial mRNA pseudouridine synthase RPUSD3 (Fragment)	RPUSD3	44.1	38	41.7	85	82.2	72.2	0.517126	0.000835892	-0.951412	down	4	Biological Process:pseudouridine synthesis (GO:0001522),Molecular Function:RNA binding (GO:0003723),Biological Process:RNA modification (GO:0009451),Molecular Function:pseudouridine synthase activity (GO:0009982)				Pseudouridylate synthase, 23S rRNA- or tRNA-specific	J	Translation, ribosomal structure and biogenesis ;	IPR006145 [Pseudouridine synthase, RsuA/RluB/C/D/E/F]
C9JAW5	HIG1 domain-containing protein		24.7	33	36	51.7	45.2	47.3	0.649792	0.0123155	-0.62195	down	--	--	--	--	--	--	--	--	IPR007667 [Hypoxia induced protein, domain]
Q9UHA3	Probable ribosome biogenesis protein RLP24	RSL24D1	130.5	129.5	143.4	208.2	213.8	208	0.640317	0.000100293	-0.643141	down	--	--	large subunit ribosomal protein L24e	--	ko03010 Ribosome	Ribosomal protein L24E	J	Translation, ribosomal structure and biogenesis ;	IPR000988 [Ribosomal protein L24e-related]
Q06481	Amyloid-like protein 2	APLP2	122.5	111.4	104.5	176.4	174.9	179.6	0.637408	0.000292101	-0.649711	down	3	Molecular Function:serine-type endopeptidase inhibitor activity (GO:0004867),Molecular Function:heparin binding (GO:0008201),Molecular Function:transition metal ion binding (GO:0046914)	amyloid-like protein 2	--	--	--	--	--	IPR002223 [Pancreatic trypsin inhibitor Kunitz domain] ; IPR011178 [Amyloidogenic glycoprotein, copper-binding] ; IPR015849 [Amyloidogenic glycoprotein, heparin-binding] ; IPR019543 [Beta-amyloid precursor protein C-terminal] ; IPR024329 [Amyloidogenic glycoprotein, E2 domain]
A0A024QYX3	RNA binding motif (RNP1, RRM) protein 3, isoform CRA_c	RBM3	110.4	93.9	95.6	323.7	345	320	0.303328	1.65885e-05	-1.72105	down	1	Molecular Function:nucleic acid binding (GO:0003676)	RNA-binding protein 3	--	--	RNA recognition motif (RRM) domain	J	Translation, ribosomal structure and biogenesis ;	IPR000504 [RNA recognition motif domain]
I3L3P0	Membrane-associated tyrosine- and threonine-specific cdc2-inhibitory kinase (Fragment)	PKMYT1	30.6	51.2	48.5	110	111	101.8	0.403656	0.000826147	-1.3088	down	--	--	membrane-associated tyrosine- and threonine-specific cdc2-inhibitory kinase	2.7.11.1	ko04110 Cell cycle ko04114 Oocyte meiosis ko04914 Progesterone-mediated oocyte maturation	--	--	--	--
Q9BZQ6	ER degradation-enhancing alpha-mannosidase-like protein 3	EDEM3	175.7	195.9	167.1	307.1	299.4	289.8	0.601026	0.000272215	-0.7345	down	3	Molecular Function:mannosyl-oligosaccharide 1,2-alpha-mannosidase activity (GO:0004571),Molecular Function:calcium ion binding (GO:0005509),Cellular Component:membrane (GO:0016020)	ER degradation enhancer, mannosidase alpha-like 3	--	ko04141 Protein processing in endoplasmic reticulum	Bacillopeptidase F, M6 metalloprotease family	O	Posttranslational modification, protein turnover, chaperones ;	IPR001382 [Glycoside hydrolase family 47] ; IPR003137 [PA domain]
Q96SQ9	Cytochrome P450 2S1	CYP2S1	22.5	27.3	28.8	36.4	37.8	44.6	0.661616	0.0133432	-0.595934	down	3	Molecular Function:iron ion binding (GO:0005506),Molecular Function:heme binding (GO:0020037),Biological Process:oxidation-reduction process (GO:0055114)	cytochrome P450 family 2 subfamily S polypeptide 1	1.14.14.1	ko00830 Retinol metabolism ko00980 Metabolism of xenobiotics by cytochrome P450 ko01100 Metabolic pathways	Cytochrome P450	QV	Secondary metabolites biosynthesis, transport and catabolism ; Defense mechanisms ;	IPR001128 [Cytochrome P450]
A0A024R0A2	Ribosomal protein L37	RPL37	806.9	858.5	938.3	1279.7	1217.5	1478.8	0.654854	0.00641575	-0.610755	down	4	Molecular Function:structural constituent of ribosome (GO:0003735),Cellular Component:intracellular (GO:0005622),Cellular Component:ribosome (GO:0005840),Biological Process:translation (GO:0006412)	large subunit ribosomal protein L37e	--	ko03010 Ribosome	Ribosomal protein L37E	J	Translation, ribosomal structure and biogenesis ;	IPR001569 [Ribosomal protein L37e]
Q96A46	Mitoferrin-2	SLC25A28	38.1	51.8	48.4	115.1	124.2	110.6	0.395256	0.000252186	-1.33914	down	--	--	solute carrier family 25 (mitochondrial iron transporter), member 28/37	--	--	--	--	--	IPR018108 [Mitochondrial substrate/solute carrier]
Q9H967	WD repeat-containing protein 76	WDR76	176.6	207.9	199	288	301.6	287.9	0.664957	0.000697596	-0.588666	down	--	--	--	--	--	--	--	--	--
Q7Z7K0	COX assembly mitochondrial protein homolog	CMC1	162.2	161.9	154.4	255.5	274.7	264.3	0.602266	6.63223e-05	-0.731528	down	--	--	COX assembly mitochondrial protein 1	--	--	--	--	--	IPR013892 [Cytochrome c oxidase biogenesis protein Cmc1-like]
Q9BQC6	Ribosomal protein 63, mitochondrial	MRPL57	98.2	101.1	80.4	145.5	162.2	165.9	0.590583	0.00200284	-0.759789	down	1	Cellular Component:mitochondrial ribosome (GO:0005761)	--	--	--	--	--	--	IPR016576 [Ribosomal protein 63, mitochondrial]
A0A0S2Z595	FOS-like antigen 1 isoform 1 (Fragment)	FOSL1	320	309.3	312.1	517.9	501	478.9	0.628522	9.37248e-05	-0.669965	down	1	Molecular Function:sequence-specific DNA binding (GO:0043565)	fos-like antigen 1	--	ko04310 Wnt signaling pathway ko04380 Osteoclast differentiation ko04657 IL-17 signaling pathway ko05166 HTLV-I infection	--	--	--	IPR004827 [Basic-leucine zipper domain]
Q9NRY2	SOSS complex subunit C	INIP	21	27.2	22.3	55.2	49.8	72	0.398305	0.00692913	-1.32805	down	4	Cellular Component:nucleus (GO:0005634),Biological Process:DNA repair (GO:0006281),Biological Process:cellular response to DNA damage stimulus (GO:0006974),Cellular Component:SOSS complex (GO:0070876)	--	--	--	--	--	--	IPR031821 [SOSS complex subunit C]
O14529	Homeobox protein cut-like 2	CUX2	262.7	289.9	236	131.9	118.8	136.4	2.0372	0.00123628	1.02659	up	1	Molecular Function:DNA binding (GO:0003677)	homeobox protein cut-like	--	--	--	--	--	IPR001356 [Homeobox domain] ; IPR003350 [CUT domain]
Q9Y2S6	Translation machinery-associated protein 7	TMA7	207.5	146.5	118.3	322.5	298.7	295.9	0.514993	0.00583236	-0.957376	down	--	--	--	--	--	--	--	--	IPR015157 [Translation machinery associated TMA7]
Q9UJY5	ADP-ribosylation factor-binding protein GGA1	GGA1	167.8	223.4	180.8	114.3	126.4	124.2	1.56755	0.0159456	0.648514	up	4	Cellular Component:intracellular (GO:0005622),Biological Process:intracellular protein transport (GO:0006886),Biological Process:vesicle-mediated transport (GO:0016192),Cellular Component:clathrin adaptor complex (GO:0030131)	ADP-ribosylation factor-binding protein GGA	--	ko04142 Lysosome	--	--	--	IPR002014 [VHS domain] ; IPR004152 [GAT domain] ; IPR008152 [Clathrin adaptor, alpha/beta/gamma-adaptin, appendage, Ig-like subdomain]
A0A0A0MSK2	Protein PET100 homolog, mitochondrial	PET100	294.1	237.8	221.3	412.2	402.7	402.2	0.618848	0.0179671	-0.692343	down	--	--	protein PET100, animal type	--	--	--	--	--	--
I3L0M1	Sex hormone-binding globulin	SHBG	129.3	109.3	112.4	74.8	74.9	77.2	1.54694	0.0204613	0.629414	up	--	--	--	--	--	--	--	--	IPR001791 [Laminin G domain]
P84101	Small EDRK-rich factor 2	SERF2	109.6	85.4	84.7	182.7	168.9	160.8	0.545863	0.00171833	-0.87339	down	--	--	--	--	--	--	--	--	IPR007513 [Uncharacterised protein family SERF]
Q8N4P3	Guanosine-3,5-bis(diphosphate) 3-pyrophosphohydrolase MESH1	HDDC3	293.4	252.7	287.6	169.7	187.9	172	1.57421	0.00189967	0.654625	up	--	--	guanosine-3',5'-bis(diphosphate) 3'-pyrophosphohydrolase	3.1.7.2	ko00230 Purine metabolism	(p)ppGpp synthase/hydrolase, HD superfamily	TK	Signal transduction mechanisms ; Transcription ;	IPR003607 [HD/PDEase domain]
B2R4C9	cDNA, FLJ92044, highly similar to Homo sapiens death-associated protein (DAP), mRNA		53.5	55.9	42.6	94.1	88.1	84.4	0.570143	0.00154522	-0.810605	down	--	--	--	--	--	--	--	--	IPR024130 [DAP1/DAPL1]
A0A1U9X7F5	C6orf47		59.9	67.7	85	117.2	110.4	103.8	0.641521	0.00907696	-0.640432	down	--	--	--	--	--	--	--	--	IPR029073 [Protein of unknown function DUF4661]
B2RBC6	cDNA, FLJ95441, highly similar to Homo sapiens zinc finger protein 347 (ZNF347), mRNA		161.6	149.7	112.4	93.8	84.7	93.6	1.55715	0.028784	0.638906	up	3	Molecular Function:nucleic acid binding (GO:0003676),Cellular Component:intracellular (GO:0005622),Molecular Function:metal ion binding (GO:0046872)	KRAB domain-containing zinc finger protein	--	--	FOG: Zn-finger	R	General function prediction only ;	IPR001909 [Krueppel-associated box] ; IPR007087 [Zinc finger, C2H2]
Q53F47	Down-regulator of transcription 1 (Fragment)		146.2	106.6	113.7	185.5	184.9	191.9	0.651787	0.00622964	-0.617527	down	--	--	down-regulator of transcription 1	--	--	--	--	--	IPR003958 [Transcription factor CBF/NF-Y/archaeal histone domain]
Q5VSG8	Glycoprotein endo-alpha-1,2-mannosidase-like protein	MANEAL	29.2	40	28	75.8	77.7	86.7	0.404663	0.000721656	-1.30521	down	--	--	--	--	--	Type 1 glutamine amidotransferase (GATase1)-like domain	R	General function prediction only ;	IPR026071 [Glycosyl hydrolase family 99]
P04003	C4b-binding protein alpha chain	C4BPA	143	236.4	189.9	94.7	116.1	118.8	1.72725	0.0463206	0.788473	up	--	--	complement component 4 binding protein, alpha	--	ko04610 Complement and coagulation cascades ko05133 Pertussis	--	--	--	IPR000436 [Sushi/SCR/CCP domain]
A0A024R8I2	E3 ubiquitin-protein ligase subunit KPC2	UBADC1	210.5	220.1	224.5	146.4	148.8	135.3	1.52172	0.000216729	0.605702	up	--	--	Kip1 ubiquitination-promoting complex protein 2	--	--	--	--	--	IPR015940 [Ubiquitin-associated domain]
A0A096LP22	Probable peptidyl-tRNA hydrolase (Fragment)	PTRH1	53.4	47.5	48.2	78.2	82.6	71.2	0.642672	0.00190993	-0.637845	down	1	Molecular Function:aminoacyl-tRNA hydrolase activity (GO:0004045)	peptidyl-tRNA hydrolase, PTH1 family	3.1.1.29	--	Peptidyl-tRNA hydrolase	J	Translation, ribosomal structure and biogenesis ;	IPR001328 [Peptidyl-tRNA hydrolase]
O75394	39S ribosomal protein L33, mitochondrial	MRPL33	63.1	81.2	66.2	116.7	121.5	109.8	0.604885	0.0021819	-0.725267	down	4	Molecular Function:structural constituent of ribosome (GO:0003735),Cellular Component:intracellular (GO:0005622),Cellular Component:ribosome (GO:0005840),Biological Process:translation (GO:0006412)	large subunit ribosomal protein L33	--	ko03010 Ribosome	Ribosomal protein L33	J	Translation, ribosomal structure and biogenesis ;	IPR001705 [Ribosomal protein L33]
Q9NPF0	CD320 antigen	CD320	69	73.8	73.7	120	126.8	108.8	0.60883	0.00107021	-0.715888	down	1	Molecular Function:protein binding (GO:0005515)	CD320 antigen	--	--	--	--	--	IPR002172 [Low-density lipoprotein (LDL) receptor class A repeat]
B3KVZ3	Centromere protein H	CENPH	12.9	19.4	14.7	27	22.5	21	0.666667	0.0415634	-0.584963	down	2	Cellular Component:kinetochore (GO:0000776),Biological Process:kinetochore assembly (GO:0051382)	centromere protein H	--	--	--	--	--	IPR008426 [Centromere protein H]
H0YAP1	Zinc finger protein 706 (Fragment)	ZNF706	158.2	158.8	171.4	327.5	293.7	313.3	0.522632	0.000155568	-0.936131	down	--	--	--	--	--	--	--	--	--
A0A024RD24	Nuclear factor of kappa light polypeptide gene enhancer in B-cells inhibitor, epsilon, isoform CRA_a	NFKBIE	61.7	75.7	64.2	41.5	39.5	46.9	1.57623	0.00712446	0.656479	up	--	--	NF-kappa-B inhibitor epsilon	--	ko04658 Th1 and Th2 cell differentiation ko04659 Th17 cell differentiation ko04660 T cell receptor signaling pathway ko04662 B cell receptor signaling pathway ko04722 Neurotrophin signaling pathway ko04920 Adipocytokine signaling pathway ko05169 Epstein-Barr virus infection	Ankyrin repeat	T	Signal transduction mechanisms ;	IPR020683 [Ankyrin repeat-containing domain]
Q5JWZ0	PHD finger protein 20 (Fragment)	PHF20	66.1	101.6	115.2	139.4	142.6	150.8	0.653651	0.0292256	-0.613408	down	--	--	PHD finger protein 20	--	--	--	--	--	IPR022255 [Protein of unknown function DUF3776]
A0A024R0Q9	AarF domain containing kinase 4, isoform CRA_b	ADCK4	114.8	106.9	94.9	198.4	188.7	187.8	0.550704	0.000212253	-0.86065	down	--	--	aarF domain-containing kinase	--	--	Predicted unusual protein kinase regulating ubiquinone biosynthesis, AarF/ABC1/UbiB family	HT	Coenzyme transport and metabolism ; Signal transduction mechanisms ;	IPR004147 [UbiB domain]
P24311	Cytochrome c oxidase subunit 7B, mitochondrial	COX7B	228.4	267.1	252.9	405.2	378.5	424.6	0.619383	0.000936589	-0.691097	down	2	Molecular Function:cytochrome-c oxidase activity (GO:0004129),Cellular Component:mitochondrial respiratory chain (GO:0005746)	cytochrome c oxidase subunit 7b	--	ko00190 Oxidative phosphorylation ko01100 Metabolic pathways ko04260 Cardiac muscle contraction ko04932 Non-alcoholic fatty liver disease (NAFLD) ko05010 Alzheimer's disease ko05012 Parkinson's disease ko05016 Huntington's disease	--	--	--	IPR008433 [Cytochrome C oxidase, subunit VIIB]
Q59GI4	Zinc finger, FYVE domain containing 9 isoform 3 variant (Fragment)		15.4	20.6	22.6	32.9	34.8	39	0.549203	0.00461744	-0.864588	down	1	Molecular Function:metal ion binding (GO:0046872)	MAD, mothers against decapentaplegic interacting protein	--	ko04144 Endocytosis ko04350 TGF-beta signaling pathway	--	--	--	IPR000306 [FYVE zinc finger] ; IPR022557 [Domain of unknown function DUF3480] ; IPR024608 [Smad anchor for receptor activation, Smad-binding domain]
B2R932	cDNA, FLJ94187, highly similar to Homo sapiens CD99 antigen (CD99), mRNA		57.4	61.5	54.9	90.4	87	87	0.657337	0.000172937	-0.605294	down	--	--	CD99 antigen	--	ko04514 Cell adhesion molecules (CAMs) ko04670 Leukocyte transendothelial migration	--	--	--	IPR022078 [CD99 antigen-like protein 2]
A0A0S2Z2Z6	Annexin (Fragment)	ANXA6	176.4	168.9	157.6	96.3	103.3	98.3	1.68815	0.000306518	0.755443	up	2	Molecular Function:calcium ion binding (GO:0005509),Molecular Function:calcium-dependent phospholipid binding (GO:0005544)	annexin A6	--	--	--	--	--	IPR018502 [Annexin repeat]
A0A075B784	Ubiquitin carboxyl-terminal hydrolase	USP36	271	347.7	305.5	187.8	195.5	195.5	1.59675	0.0336838	0.67514	up	2	Biological Process:protein deubiquitination (GO:0016579),Molecular Function:thiol-dependent ubiquitinyl hydrolase activity (GO:0036459)	ubiquitin carboxyl-terminal hydrolase 36/42	3.4.19.12	--	--	--	--	IPR001394 [Peptidase C19, ubiquitin carboxyl-terminal hydrolase]
Q9NPR2	Semaphorin-4B	SEMA4B	401.6	427.1	419.2	684.4	658.3	687.8	0.614578	2.63581e-05	-0.702333	down	2	Molecular Function:protein binding (GO:0005515),Cellular Component:membrane (GO:0016020)	semaphorin 4	--	ko04360 Axon guidance	--	--	--	IPR001627 [Sema domain] ; IPR002165 [Plexin repeat]
A0A024R8I8	Chromosome 9 open reading frame 140, isoform CRA_a	C9orf140	23.3	24.6	19.1	42.9	34.9	44.9	0.546047	0.00592434	-0.872902	down	--	--	--	--	--	--	--	--	--
Q8IWB9	Testis-expressed protein 2	TEX2	471.9	559	487.6	309.2	320.3	323.4	1.59356	0.002258	0.67225	up	--	--	--	--	--	--	--	--	--
Q9HCJ3	Ribonucleoprotein PTB-binding 2	RAVER2	16.8	21.7	17.9	10.6	12.8	8.8	1.75155	0.0127794	0.808634	up	1	Molecular Function:nucleic acid binding (GO:0003676)	--	--	--	--	--	--	IPR000504 [RNA recognition motif domain]
A1L185	GDP-D-glucose phosphorylase 1 (Fragment)	C15orf58	248.9	251.9	228.2	149.5	167.9	161.9	1.52097	0.000831229	0.60499	up	--	--	GDP-D-glucose phosphorylase	2.7.7.78	--	--	--	--	--
H6QX63	Hepatocellular carcinoma related protein 2		78	102.1	75	133.6	141.7	140.6	0.613369	0.00390019	-0.705174	down	--	--	--	--	--	--	--	--	--
Q6NUP7	Serine/threonine-protein phosphatase 4 regulatory subunit 4	PPP4R4	2185.5	2922.4	2626	1516.6	1729.8	1800	1.53256	0.0177211	0.615942	up	--	--	serine/threonine-protein phosphatase 4 regulatory subunit 4	--	--	--	--	--	--
Q53HL2	Borealin	CDCA8	119.7	152.7	148.6	218.8	204.7	217.5	0.656786	0.0029234	-0.606504	down	--	--	Borealin	--	--	--	--	--	IPR018851 [Borealin, N-terminal] ; IPR018867 [Cell division protein borealin]
Q07889	Son of sevenless homolog 1	SOS1	24.8	40.2	41.6	89.4	72.7	96	0.413018	0.00452522	-1.27572	down	5	Molecular Function:DNA binding (GO:0003677),Molecular Function:guanyl-nucleotide exchange factor activity (GO:0005085),Molecular Function:Rho guanyl-nucleotide exchange factor activity (GO:0005089),Biological Process:small GTPase mediated signal transduction (GO:0007264),Biological Process:regulation of Rho protein signal transduction (GO:0035023)	son of sevenless	--	ko01521 EGFR tyrosine kinase inhibitor resistance ko01522 Endocrine resistance ko04010 MAPK signaling pathway ko04012 ErbB signaling pathway ko04014 Ras signaling pathway ko04062 Chemokine signaling pathway ko04068 FoxO signaling pathway ko04072 Phospholipase D signaling pathway ko04150 mTOR signaling pathway ko04151 PI3K-Akt signaling pathway ko04510 Focal adhesion ko04540 Gap junction ko04630 J…	Anaerobic ribonucleoside-triphosphate reductase	F	Nucleotide transport and metabolism ;	IPR000219 [Dbl homology (DH) domain] ; IPR000651 [Ras-like guanine nucleotide exchange factor, N-terminal] ; IPR001849 [Pleckstrin homology domain] ; IPR001895 [Ras guanine-nucleotide exchange factors catalytic domain] ; IPR007125 [Histone H2A/H2B/H3]
A0A7S5BZ59	IGH c972_heavy_IGHV3-7_IGHD6-13_IGHJ4 (Fragment)		323.6	402.8	296.2	206.2	193.6	212.3	1.67064	0.013487	0.740403	up	--	--	immunoglobulin heavy chain	--	ko04020 Calcium signaling pathway ko04064 NF-kappa B signaling pathway ko04072 Phospholipase D signaling pathway ko04145 Phagosome ko04151 PI3K-Akt signaling pathway ko04640 Hematopoietic cell lineage ko04650 Natural killer cell mediated cytotoxicity ko04662 B cell receptor signaling pathway ko04664 Fc epsilon RI signaling pathway ko04666 Fc gamma R-mediated phagocytosis ko04672 Intestinal immune…	--	--	--	IPR013106 [Immunoglobulin V-set domain]
P48775	Tryptophan 2,3-dioxygenase	TDO2	1128	1511.5	1334.8	763.5	858.5	862	1.59996	0.0126066	0.678036	up	3	Molecular Function:tryptophan 2,3-dioxygenase activity (GO:0004833),Biological Process:tryptophan catabolic process to kynurenine (GO:0019441),Molecular Function:heme binding (GO:0020037)	tryptophan 2,3-dioxygenase	1.13.11.11	ko00380 Tryptophan metabolism ko01100 Metabolic pathways	Tryptophan 2,3-dioxygenase (vermilion)	E	Amino acid transport and metabolism ;	IPR004981 [Tryptophan 2,3-dioxygenase]
E7DRJ7	MHC class I antigen (Fragment)	HLA-B	145	131.7	111.2	189.8	198	195.8	0.664668	0.00299344	-0.589295	down	--	--	major histocompatibility complex, class I	--	ko04144 Endocytosis ko04145 Phagosome ko04218 Cellular senescence ko04514 Cell adhesion molecules (CAMs) ko04612 Antigen processing and presentation ko04940 Type I diabetes mellitus ko05165 Human papillomavirus infection ko05166 HTLV-I infection ko05167 Kaposi's sarcoma-associated herpesvirus infection ko05168 Herpes simplex infection ko05169 Epstein-Barr virus infection ko05203 Viral carcinogene…	--	--	--	IPR011161 [MHC class I-like antigen recognition-like]
B4DZC6	cDNA FLJ60989, highly similar to Bardet-Biedl syndrome 5 protein		169.6	207.2	190.5	98.1	123	149.3	1.53159	0.0232449	0.615028	up	2	Molecular Function:protein binding (GO:0005515),Cellular Component:BBSome (GO:0034464)	Bardet-Biedl syndrome 5 protein	--	--	N-acetylneuraminic acid mutarotase	M	Cell wall/membrane/envelope biogenesis ;	IPR006606 [Bardet-Biedl syndrome 5 protein] ; IPR006652 [Kelch repeat type 1]
B7Z287	cDNA FLJ55197, highly similar to Protein FAM60A		89.6	90.4	103.4	141.9	137.8	147.3	0.6637	0.00080334	-0.591396	down	--	--	--	--	--	--	--	--	IPR026065 [FAM60A]
F5H5A3	Mitogen-activated protein kinase kinase kinase kinase 3	MAP4K3	59.3	71.7	66.2	31.4	34.9	37.1	1.90716	0.00138167	0.931423	up	3	Molecular Function:protein kinase activity (GO:0004672),Molecular Function:ATP binding (GO:0005524),Biological Process:protein phosphorylation (GO:0006468)	mitogen-activated protein kinase kinase kinase kinase 3	2.7.11.1	ko04010 MAPK signaling pathway	Serine/threonine protein kinase	T	Signal transduction mechanisms ;	IPR000719 [Protein kinase domain] ; IPR001180 [Citron homology (CNH) domain]
A0A0U5JXL4	Tumor necrosis factor ligand 2A	TNLG2A	411.3	506.7	434.9	201.4	227.8	260	1.963	0.00266977	0.973061	up	--	--	tumor necrosis factor ligand superfamily member 18	--	ko04060 Cytokine-cytokine receptor interaction	--	--	--	--
Q7Z5H4	Vomeronasal type-1 receptor 5	VN1R5	1747.8	2146	2001.6	1173.4	1280.4	1381.4	1.53718	0.00632491	0.620288	up	3	Biological Process:G-protein coupled receptor signaling pathway (GO:0007186),Cellular Component:integral component of membrane (GO:0016021),Molecular Function:pheromone receptor activity (GO:0016503)	vomeronasal1 receptor	--	--	--	--	--	IPR004072 [Vomeronasal receptor, type 1]
Q5JXX2	Mortality factor 4-like protein 2 (Fragment)	MORF4L2	38.8	47	41.2	82.7	80.6	81.7	0.518367	9.66122e-05	-0.947953	down	--	--	mortality factor 4-like protein 2	--	--	--	--	--	IPR026541 [MRG domain]
Q9P0T7	Proton-transporting V-type ATPase complex assembly regulator TMEM9	TMEM9	42.7	53.9	56	93.7	82.4	88.7	0.576284	0.00207591	-0.795148	down	1	Cellular Component:integral component of membrane (GO:0016021)	--	--	--	--	--	--	IPR008853 [TMEM9]
A0A024R1X3	ESCRT-II complex subunit VPS25	VPS25	95.9	98.7	94.5	54.7	60.4	68.6	1.57376	0.00113612	0.654217	up	--	--	ESCRT-II complex subunit VPS25	--	ko04144 Endocytosis	--	--	--	IPR008570 [ESCRT-II complex, vps25 subunit]
Q567R0	UQCRH protein	UQCRH	19.2	17.7	14.3	32.4	28.4	28.7	0.572067	0.00274952	-0.805744	down	--	--	ubiquinol-cytochrome c reductase subunit 6	--	ko00190 Oxidative phosphorylation ko01100 Metabolic pathways ko04260 Cardiac muscle contraction ko04932 Non-alcoholic fatty liver disease (NAFLD) ko05010 Alzheimer's disease ko05012 Parkinson's disease ko05016 Huntington's disease	--	--	--	IPR023184 [Ubiquinol-cytochrome C reductase hinge domain]
A8K5Z0	cDNA FLJ78324		21.2	36.8	32.6	44.4	49.7	47.2	0.641189	0.0261701	-0.641179	down	--	--	--	--	ko00510 N-Glycan biosynthesis ko00514 Other types of O-glycan biosynthesis ko00515 Mannose type O-glycan biosynthesis ko00533 Glycosaminoglycan biosynthesis - keratan sulfate ko00601 Glycosphingolipid biosynthesis - lacto and neolacto series ko01100 Metabolic pathways	--	--	--	IPR027995 [Galactosyltransferase, N-terminal]
A0A2X0SFV4	NET1 (Fragment)	NET1	40.5	54.2	56.9	86.1	75.7	83.3	0.618523	0.00635661	-0.693101	down	2	Molecular Function:Rho guanyl-nucleotide exchange factor activity (GO:0005089),Biological Process:regulation of Rho protein signal transduction (GO:0035023)	Rho guanine nucleotide exchange factor 3/8	--	--	--	--	--	IPR000219 [Dbl homology (DH) domain] ; IPR001849 [Pleckstrin homology domain]
B2RDZ2	Riboflavin kinase		82.4	130.8	115.8	54.2	58.2	45.7	2.08096	0.0182016	1.05725	up	2	Molecular Function:riboflavin kinase activity (GO:0008531),Biological Process:riboflavin biosynthetic process (GO:0009231)	riboflavin kinase	2.7.1.26	ko00740 Riboflavin metabolism ko01100 Metabolic pathways	FAD synthase	H	Coenzyme transport and metabolism ;	IPR015865 [Riboflavin kinase domain, bacterial/eukaryotic]
Q5VVW2	GTPase-activating Rap/Ran-GAP domain-like protein 3	GARNL3	64.1	97.1	86.4	46.5	61.5	48.9	1.57808	0.0485363	0.658166	up	2	Molecular Function:GTPase activator activity (GO:0005096),Biological Process:regulation of small GTPase mediated signal transduction (GO:0051056)	--	--	--	--	--	--	IPR000331 [Rap GTPase activating protein domain] ; IPR001180 [Citron homology (CNH) domain]
Q53XB4	Epididymis secretory sperm binding protein	RAB1	93.2	101.4	57.9	38.5	41.5	51.6	1.91869	0.0443421	0.940124	up	--	--	ribonuclease 4	3.1.27.-	--	--	--	--	IPR023412 [Ribonuclease A-domain]
A0A7P0T8Y4	GDP-Man:Man(3)GlcNAc(2)-PP-Dol alpha-1,2-mannosyltransferase	ALG11	237	256.1	225.2	142.4	145.7	148	1.6471	0.000504481	0.719928	up	--	--	alpha-1,2-mannosyltransferase	2.4.1.131	ko00510 N-Glycan biosynthesis ko01100 Metabolic pathways	Glycosyltransferase involved in cell wall bisynthesis	M	Cell wall/membrane/envelope biogenesis ;	IPR001296 [Glycosyl transferase, family 1] ; IPR031814 [ALG11 mannosyltransferase, N-terminal]
Q4ZHG4	Fibronectin type III domain-containing protein 1	FNDC1	13.1	16.2	10.1	24.4	19.4	21.7	0.601527	0.0187898	-0.733299	down	1	Molecular Function:protein binding (GO:0005515)	--	--	--	--	--	--	IPR003961 [Fibronectin type III]
A0A0G2JNY3	Rho GTPase-activating protein 27	ARHGAP27	37.7	52.3	39.5	66.5	61.9	67.9	0.659705	0.0107653	-0.600108	down	2	Molecular Function:protein binding (GO:0005515),Biological Process:signal transduction (GO:0007165)	Rho GTPase-activating protein 12/27	--	--	--	--	--	IPR000198 [Rho GTPase-activating protein domain] ; IPR001202 [WW domain] ; IPR001849 [Pleckstrin homology domain]
